# Supplementary material for: Non-linear and Interaction Analyses of Biomarkers for Organ Dysfunctions as Predictive Markers for Sepsis: A Nationwide Retrospective Study
Source: J Pers Med. 2022 Jan 4;12(1):44. doi: 10.3390/jpm12010044 (PMC8778987; doi:10.3390/jpm12010044)
Supplement: Supplementary file 1 [file jpm-12-00044-s001.zip]

Archive with 1 entries (1 files):
- jpm-1470177-supplementary.pdf
